# Supplementary material for: Long-Term Culture of Cellular Spheroids in Novel Hydrogel Constructs for ECM Characterization in Bone Models
Source: Materials (Basel). 2025 Jul 28;18(15):3538. doi: 10.3390/ma18153538 (PMC12347893; doi:10.3390/ma18153538)
Supplement: Supplementary file 1 [file materials-18-03538-s001.zip]

Archive with 1 entries (1 files):
- materials-3738864-supplementary.pdf
